# Supplementary material for: New Supramolecular Hypoxia-Sensitive Complexes Based on Azo-Thiacalixarene
Source: Molecules. 2023 Jan 4;28(2):466. doi: 10.3390/molecules28020466 (PMC9862174; doi:10.3390/molecules28020466)
Supplement: Supplementary file 1 [file molecules-28-00466-s001.zip]

Archive with 1 entries (1 files):
- molecules-2101799-supplementary-update.pdf
